# Supplementary material for: BBQ methods: streamlined workflows for bacterial burden quantification in infected cells by confocal microscopy
Source: Biol Open. 2024 Jan 22;13(1):bio060189. doi: 10.1242/bio.060189 (PMC10836645; doi:10.1242/bio.060189)
Supplement: Dataset 1. [file biolopen-13-060189-Dataset1.zip]

Archive with 2 entries (2 files):
- bacterial_burden.ipynb
- bacterial_burden_volume.ipynb
